# Supplementary material for: ACAULIS5 Is Required for Cytokinin Accumulation and Function During Secondary Growth of Populus Trees
Source: Front Plant Sci. 2020 Nov 16;11:601858. doi: 10.3389/fpls.2020.601858 (PMC7701098; doi:10.3389/fpls.2020.601858)
Supplement: Supplementary Table 1 — Complete list of cytokinin levels in wild type and 35S:POPACAULIS5 and pCOMT:PttACL5 transgenic lines. [file Table_1.xlsx]

## Sheet: Table S1
Supplementary Table 1 - Complete list of cytokinin levels in wild type and 35S::POPACAULIS5 and pCOMT::PttACL5 transgenic lines. Cytokinin levels in 1 g of extracted tissue (pmol/g FW; Mean of three replicate ± SD). EX, expanding xylem, MX, mature xylem, Ph/C, phloem/cambium, <LOD, below detection level
	(a) Total cytokinin levels in 1 g of extracted tissue (pmol/g FW; Mean of three replicate ± SD).																		(b) tZ-CK types levels in 1 g of extracted tissue (pmol/g FW; Mean of three replicate ± SD).																								(c) cZ-CK types levels in 1 g of extracted tissue (pmol/g FW; Mean of three technical replicate ± SD).
Tissue Genotype Line	Total CK Bases			Total CK Ribosides			Total CK Nucleotides			Total CK O-glucosides			Total CK N-glucosides			Total CK			tZ			tZOG			tZR			tZROG			tZRMP			tZ9G			Total tZ-types			Total tZ+tZR			cZ			cZOG			cZR
Leaves 35S::POPACAULIS5 B2	3.86938	±	0.891263	7.48521	±	2.76356	318.452	±	18.6839	20.6552	±	4.4789		<LOD		346.593	±	20.555	0.147636	±	0.0130553	1.42638	±	0.205612	0.220659	±	0.0905804	1.21206	±	0.261245	9.19291	±	4.41831		<LOD		12.1996	±	4.15041	0.368295	±	0.0786167	0.18236	±	0.0202118	1.41368	±	0.202066	0.910052
Leaves 35S::POPACAULIS5 B13	9.51338	±	8.59558	28.3091	±	15.9307	249.297	±	136.048	20.1719	±	3.90631		<LOD		297.778	±	130.183	0.242076	±	0.0524769	1.18436	±	0.137766	0.417355	±	0.260982	1.47716	±	0.331515	8.14666	±	2.7613		<LOD		11.4676	±	2.69523	0.659431	±	0.312668	0.18799	±	0.0155278	1.17678	±	0.204134	0.955386
Leaves WT T89 for 35S WT	6.30018	±	0.656544	25.6377	±	24.6693	238.301	±	33.5943	16.1055	±	0.420942		<LOD		280.044	±	57.5646	0.281087	±	0.0307565	1.04118	±	0.309659	0.543059	±	0.0385964	1.21984	±	0.0316061	9.69754	±	2.30692		<LOD		12.7827	±	2.00036	0.824146	±	0.0436662	0.203875	±	0.036128	0.891087	±	0.133422	1.10688
Leaves pCOMT::PttACL5 C15	7.97108	±	4.10798	21.3495	±	9.61957	245.998	±	57.4482	14.0252	±	2.59784		<LOD		281.372	±	51.2357	0.363122	±	0.118058	0.881034	±	0.223458	0.729531	±	0.485231	1.11025	±	0.16688	10.4903	±	1.75264		<LOD		13.5743	±	1.84785	1.09265	±	0.473943	0.21084	±	0.0228568	0.827175	±	0.134348	0.981367
Leaves pCOMT::PttACL5 C16	8.35434	±	0.802506	37.2141	±	7.39612	308.897	±	43.8971	12.9214	±	0.984167		<LOD		359.033	±	36.81	0.437218	±	0.055254	0.627135	±	0.0624525	0.915827	±	0.19637	1.07992	±	0.0279162	19.7317	±	7.12361		<LOD		22.7918	±	7.26207	1.35305	±	0.25148	0.237452	±	0.0146227	0.558555	±	0.0130014	0.991727
Leaves WT T89 for COMT WT	5.42683	±	1.82871	15.0525	±	3.5993	349.604	±	26.8715	12.4572	±	0.693601		<LOD		377.113	±	24.0598	0.346258	±	0.0350887	0.636919	±	0.0541536	0.375267	±	0.0281517	1.279	±	0.100195	9.26105	±	1.74367		<LOD		11.8985	±	1.90004	0.721525	±	0.0210188	0.189939	±	0.0111052	0.530403	±	0.034457	0.798805
EX 35S::POPACAULIS5 B2	2.82133	±	0.532908	4.90281	±	1.26529	485.91	±	227.588	10.4851	±	2.07495		<LOD		501.298	±	230.691	0.520509	±	0.100809	0.981056	±	0.171145	1.21413	±	0.569763	1.94982	±	0.383196	89.9884	±	86.4913		<LOD		94.6539	±	87.6284	1.73464	±	0.67029	0.244167	±	0.0566142	0.644553	±	0.0954336	1.98886
EX 35S::POPACAULIS5 B13	1.68553	±	0.207266	3.59468	±	0.594237	572.717	±	144.255	11.4461	±	0.941109		<LOD		587.757	±	142.826	0.301353	±	0.0208713	0.925386	±	0.0553601	1.0589	±	0.305421	1.89125	±	0.174279	56.0637	±	14.8558		<LOD		60.2406	±	14.7089	1.36025	±	0.29096	0.174006	±	0.0191202	0.558913	±	0.0148229	1.33419
EX WT T89 for 35S WT	1.81233	±	0.0428663	12.6967	±	4.21395	725.177	±	75.0772	8.07919	±	0.671961		<LOD		745.953	±	75.0725	0.349483	±	0.0238036	0.95792	±	0.0263982	2.29309	±	0.458177	1.76362	±	0.226905	92.406	±	39.5848		<LOD		97.7701	±	39.858	2.64258	±	0.453375	0.188099	±	0.00946483	0.539476	±	0.0221926	3.9501
EX pCOMT::PttACL5 C15	2.05193	±	0.0225888	17.3044	±	8.00515	688.9	±	79.4892	9.09326	±	2.36401		<LOD		715.297	±	85.8525	0.440665	±	0.0163899	1.07003	±	0.265321	3.16371	±	1.86019	1.605	±	0.313009	53.9306	±	5.37961		<LOD		60.2101	±	4.20876	3.60437	±	1.85354	0.200265	±	0.0168095	0.611395	±	0.14559	6.14391
EX pCOMT::PttACL5 C16	2.37983	±	0.461439	19.2021	±	4.41643	841.769	±	541.326	8.45039	±	1.37111		<LOD		869.422	±	542.123	0.511673	±	0.197361	1.0253	±	0.195415	4.47146	±	1.27445	1.78392	±	0.23419	142.039	±	35.3239		<LOD		149.831	±	36.517	4.98313	±	1.46739	0.213693	±	0.0580077	0.596205	±	0.0885149	5.4237
EX WT T89 for COMT WT	2.26889	±	0.347695	13.6693	±	3.68813	594.371	±	178.071	9.03296	±	0.496299		<LOD		617.073	±	174.05	0.439546	±	0.0987505	0.885566	±	0.0674496	3.09918	±	1.26204	1.98698	±	0.226835	107.31	±	33.1032		<LOD		113.721	±	33.5708	3.53873	±	1.35161	0.205736	±	0.0255572	0.457724	±	0.0319249	3.67462
MX 35S::POPACAULIS5 B2	2.64632	±	0.517848	6.62847	±	2.78754	868.767	±	540.391	7.23274	±	0.516234		<LOD		882.628	±	540.712	0.415769	±	0.105518	0.257689	±	0.0148875	1.70071	±	0.796347	1.28913	±	0.134565	55.2239	±	26.5966		<LOD		58.8872	±	27.613	2.11648	±	0.882243	0.208097	±	0.0244529	0.552057	±	0.0482977	1.7089
MX 35S::POPACAULIS5 B13	2.61594	±	0.190683	5.34339	±	1.11719	631.172	±	220.583	6.36778	±	0.888018		<LOD		642.884	±	219.861	0.434868	±	0.126076	0.220953	±	0.0404881	1.57949	±	0.371631	1.28016	±	0.0775257	45.8802	±	26.9327		<LOD		49.3957	±	27.444	2.01436	±	0.497694	0.235726	±	0.0332879	0.457166	±	0.179877	1.48535
MX WT T89 for 35S WT	1.91579	±	0.194482	6.48598	±	1.4502	519.846	±	84.4485	4.4586	±	0.205582		<LOD		530.791	±	85.4339	0.440525	±	0.1003	0.171261	±	0.0084819	2.09299	±	0.382406	1.12076	±	0.0352472	87.8615	±	10.738		<LOD		91.687	±	11.0619	2.53352	±	0.329372	0.167874	±	0.0116789	0.321012	±	0.0304437	1.99965
MX pCOMT::PttACL5 C15	2.78185	±	0.119249	15.504	±	14.9729	593.173	±	184.468	6.3792	±	1.47817		<LOD		615.057	±	199.804	0.569033	±	0.0672752	0.204567	±	0.0173314	4.38774	±	3.51387	1.5649	±	0.416617	118.286	±	23.0764		<LOD		125.012	±	21.9674	4.95677	±	3.53146	0.234435	±	0.0364109	0.471768	±	0.00578614	6.48889
MX pCOMT::PttACL5 C16	2.94013	±	0.356847	7.48641	±	0.738551	443.508	±	90.6781	4.70304	±	0.109262		<LOD		455.698	±	90.3652	0.52064	±	0.0560384	0.170882	±	0.0132296	3.29521	±	0.865053	1.16208	±	0.0329021	142.89	±	14.1057		<LOD		148.039	±	13.9262	3.81585	±	0.826494	0.207763	±	0.0305051	0.444066	±	0.0817886	2.01209
MX WT T89 for COMT WT	2.45291	±	0.0946002	5.19001	±	1.10354	405.812	±	103.805	4.1903	±	0.318635		<LOD		415.193	±	102.916	0.377615	±	0.0563767	0.175773	±	0.0349142	1.99635	±	0.41213	1.00877	±	0.062507	99.0255	±	24.6457		<LOD		102.584	±	24.285	2.37397	±	0.364568	0.178987	±	0.028804	0.444146	±	0.100949	1.49853
Ph/C 35S::POPACAULIS5 B2	6.61201	±	0.230173	34.1671	±	9.16139	963.114	±	359.205	20.9104	±	1.41162		<LOD		1018.19	±	348.757	0.753156	±	0.309109	2.9204	±	0.425916	5.8416	±	3.3009	4.45227	±	0.605696	40.4423	±	21.0118		<LOD		54.4097	±	25.4433	6.59476	±	3.60758	0.22298	±	0.0286742	1.08024	±	0.0224917	8.87037
Ph/C 35S::POPACAULIS5 B13	7.70198	±	2.12187	40.3496	±	3.38779	710.289	±	145.286	25.7198	±	4.98328		<LOD		776.358	±	152.725	0.540987	±	0.0871558	3.29971	±	0.379847	3.36906	±	0.343815	5.18106	±	0.769551	27.6237	±	5.53952		<LOD		40.0145	±	4.76545	3.91004	±	0.379409	0.168281	±	0.0216554	1.12072	±	0.181961	5.6318
Ph/C WT T89 for 35S WT	7.69379	±	1.79354	84.4238	±	37.7199	776.925	±	131.837	21.2187	±	1.68773		<LOD		882.568	±	139.441	1.07074	±	0.100286	5.40021	±	0.403038	7.7921	±	2.23367	5.45462	±	0.0860874	45.5158	±	4.10441		<LOD		65.2335	±	3.19588	8.86284	±	2.1334	0.230608	±	0.0203254	1.03074	±	0.100349	12.003
[truncated: 65 more columns]

## Sheet: Table S2
Supplementary Table 2. Oligonucleotides used in this study.
Primers	Sequence
PttACL5 (endogenous) F	5’-tcttgcaataccaaccctcaca-3’
PttACL5 (endogenous) R	5’-ctcaactgcctcagtaccca-3’
PttACL5 (transgene and endogenous) F	5´-aagatgcagagtgccgaagt -3´
PttACL5 (transgeneand endogenous) R	5’-gacttgtgcttgagggcttc-3’
POPACL5 (transgene and endogenous) F	5´-aagatgcagagtgccgaagt -3´
POPACL5 (transgene and endogenous) R	5’-gacttgtgcttgagggcttc-3’
PttSAC51 F	5’-atggttaaggctgaaggttcttggc-3’
PttSAC51 R	5’-ttaatgatagttcactccaagcg-3’
PttARR7 F	5’-accagatgtttagaggaggga-3’
PttARR7 R	5’-tcttactggcttcaag aaaa-3’
PttRR6 F	5’-gaaccgacctccccatcttc-3’
PttRR6 R	5’-cacacaccccacaaagcaag-3’
PtLOG7a F	5´-ccgcaattctgactgtttca -3’
PtLOG7a R	5´-acgttaagcaaacccacagg -3’
TCSn F	5’-aagcttgactagtcaaagatc-3’
TCSn R	5’-tgttatatctccttggatcg-3’
attB1-TCSn-min35S F	5´-ggggacaagtttgtacaaaaaagcaggcttcaagcttgactagtcaaagatc-3’
attB2-TCSn-min35S R	5´-ggggaccactttgtacaagaaagctgggtctgttatatctccttggatcg-3’
COMTP-fSacI	5’- tagagctcaagcttatacaatacatacaatc
COMTP-rSpeI	5’- taactagtgaattctacaaggaaacaaaacg
PttACL5fw gw PU	5’-ggggaccactttgtacaagaaagctgggtggcctcaatttttgttagcc-3’
PttACL5rev gw PU	5’-ggggacaagtttgtacaaaaaagcaggctatgggtactgaggcagttg-3’
Histone H3.3 HH F	5’-tttaagactgatctgcgtttcc-3’
Histone H3.3 HH R	5’-gaacagcccaacaaggtatg
